# Supplementary material for: An electroactive platform enabled by near-field communication for accelerating infected diabetic wound healing via directional electric field reshaping and immunomodulation
Source: Regen Biomater. 2026 Jun 9;13:rbag115. doi: 10.1093/rb/rbag115 (PMC13346114; doi:10.1093/rb/rbag115)
Supplement: rbag115_Supplementary_Data [file rbag115_supplementary_data.zip]

Archive with 5 entries (5 files):
- S1.mp4
- S2.mp4
- S3.mp4
- S4.mp4
- Supporting Information.docx
